# Supplementary material for: Unsupervised and supervised AI on molecular dynamics simulations reveals complex characteristics of HLA-A2-peptide immunogenicity
Source: Brief Bioinform. 2024 Jan 16;25(1):bbad504. doi: 10.1093/bib/bbad504 (PMC10793977; doi:10.1093/bib/bbad504)
Supplement: Supplementary_File_all_sequences_labels_bbad504 [file supplementary_file_all_sequences_labels_bbad504.txt]

SLLSQQPFL 0
WTRGERCNL 1
SLFNTVAVL 1
VLAELVAKL 0
WLGTANNPV 1
RLNPEMLQI 0
FLPGISTAL 0
VQYAYFKKV 0
IINTHTLLL 0
ALDEVFTKV 0
FLEEANRVL 0
SMLGRVVKV 0
SLHDAIMIV 0
LMHAPAFET 1
NLNSIVPSV 0
VQAPVIQQV 0
SMAGSSAMI 1
ALLPLLERV 0
VLNEYFHNV 0
KLADAKIFL 0
FLKKQIPAI 0
YLDRYLSCV 0
GLDRLNVTV 0
VQDDIKESV 0
VLHKELPEV 0
TLSEVTNQL 0
TLVYHVVGV 0
RVPTANVSV 0
FLLGLLFFV 1
LLPRRGPRL 1
LLFPESIRV 0
YLADLYHFV 0
KIEDLINQL 1
ALMDQVHHM 0
KTDFGFYQV 1
FLGGTRVCL 1
FLFEPVVKA 0
VLHKRTLGL 1
GQYTDLLRL 0
RLEIPAIEL 1
LVISGLFPV 1
YLGDVSERV 0
RQDRLTVGV 0
FLDDVVHSL 0
QLIDIIHTA 0
AAMAAQLQA 1
KLQELNYNL 0
RIFVRVYNV 1
FLDLGPPGI 0
ALSAGVGAV 1
FIMDSCDEL 0
TLTNIIHNL 0
SLMAFTAAV 1
GQICRVTTV 0
VLMEKPDVV 0
SLNHFTHSV 0
GMDRYLIYV 0
VLAELPQQV 0
YANYYTREV 0
KMLERIPEA 0
VLAWTRAFV 1
YLPPATQVV 0
FLLEREQLL 0
ILDEVIFKL 0
PVVSTHEQI 1
AMLNGLIYV 1
DMWEHAFYL 1
IVATKPLYV 0
SLYSQVHQI 0
LLQGTLLKI 0
KLYSISSQV 0
FATKVVHLL 0
RLPSGRNLV 1
ILDEERDKV 1
ALSSVIKEL 0
RLGDKILQV 0
SLYNTVAVL 1
VLYTGVVRV 0
GLYSSTVPV 1
TMYGGISLL 1
ALQAIELQL 1
TLAAAVPKI 0
HLLPTEQRI 0
KMMVHIYFV 1
SLLSEFCRV 1
LLVLFIVYV 1
SLLEKSLGL 0
YLLHGLECV 0
FLIDLAFLI 1
ALGDQILFV 0
GGNGMLATI 1
SMINGVVKL 1
VLMPWIHEL 0
TLWVDPCEV 0
GLYGNGILV 1
YQPQAIFRV 0
GLAFVPLQI 0
SMLEDVQRA 0
TTWEDVPYL 1
HLLNESPML 0
FLFDRPMHV 0
AINPKLLQL 0
ILFFQFCPL 1
FLMNEVIKL 0
ASPPSTAAA 1
DNLMWYELS 1
KLYTGLREV 0
GLLLGCFWV 1
AMWEHPITA 0
LLDFVRMGV 1
KLDVDAPRL 0
QLRRIDLLV 1
QLMEQVAQL 0
ALDEKLFLI 1
VLDDKLYVV 0
FLWERPTLL 0
TILEKCFKV 0
HVSEVPVSV 0
LLVEEIHRL 0
LFLNTLSFV 1
FMNDAIEKA 0
QLMAEKLQL 0
ILDDIGHGV 0
QAMEDLVRA 1
KVIDYVPGI 0
TVLEQVLPI 0
RIFAELEGV 1
LLEPFVHQV 0
KLIANNTTV 0
KIQEILTQV 0
LLDTSRHYL 0
HLDEAIHVL 0
AMQEFLTRL 0
GTIGLIHAV 0
ALRERRMKV 1
ALLGLTLGV 1
GLLDLPFRV 0
VLTDFKTWL 1
TLYAVATTI 1
LLQPHLERV 0
TLLNNCTRV 1
ILDDNLYKV 1
IMGGELPTA 1
VLLDAPIQL 0
VLTEFTREV 0
GINTIPIAL 1
VTLPTGQCL 1
KLVELPYTV 0
SLKNRIESV 0
VILAGPCIL 1
LLAELPASV 0
ALYPNVVQV 0
FVNYDFTIV 1
RLTSLVPFV 0
FVTSSHLQL 0
LLAETHYQL 0
LAESIRPLV 1
RLYSVSYLL 0
EIASLPTYL 1
VLPVYMNCL 0
SLLASLHTL 0
GTLGIVCPI 1
RVFENIVAV 0
ALLDCANKV 0
ALFFFDIDL 1
VLGELVPRL 0
ALTGYLHTI 0
ALQEMVHQV 0
QLDSHVHAV 0
LLDHAPPEI 0
TIDQLCKTF 1
TMLELLTQL 1
RLTDTDAAI 0
KAISGVHTV 0
RISDVHFSV 0
KQYVTSLLL 0
FLVEHVLTL 0
ALAKLVEAI 0
VLADFEAGL 0
VAPPPPAAA 1
RLVEGLREA 0
LLWSYAMGV 1
VLIDYQRNV 0
SMLDDLRNV 0
YLIPLLERL 0
LIASNVAGV 1
TLTDCVVVV 0
NLLTTPKFT 1
VLLPSLFLL 1
FLNDEVWNL 0
SRYWAIRTR 1
KLLQFYPSL 0
SVWFGPKEV 0
ITTDVLYTI 0
RQLAKIHAI 0
KMADIEYRL 0
TVGGVMWTV 1
KYLFNWAVK 1
ILIHDVPLL 0
KLNATNIEL 0
RLLDSEIKI 0
VVQELLWFL 1
ALGGGATGV 1
LLMIFSHQL 0
YLVTSIAKA 0
HMWNFISGI 1
GILGFIFTL 1
TMADQIVTV 0
GLQEGTHEL 0
KVADYIPQL 0
FIQEIEHAL 0
GLNEHNHHL 0
ILPSKSLEV 1
FLYTFCHHL 0
VLGPISGHV 1
SILEGIANV 1
AQVPVFLAL 0
YVHMVTHFI 0
SLAEFVQSL 0
MGNGCLRIV 1
FANNKFTLV 1
ALSLAAVLV 1
SLLDKIIGA 0
YMLAHVTGL 1
VLPRDTASL 0
ALTDFVRSV 0
TLSQAIVKV 0
LVVSQLLRI 1
MINPLVITT 1
ILYDKLEKI 0
ILDAHSLYL 1
RLLQTGIHV 1
YLVEDIQHI 0
KTASINQNV 0
SLLPTSPRL 0
GVSDVELRV 0
QILDGVHYL 0
SIARVLTVI 0
RAFGIPIRV 0
QLIEKNWLL 0
VTDHNLHEL 0
HLLEHSVEL 0
VLTSVTEAL 0
VIDQKVYEI 0
ALNTPKDHI 1
KLDDCITYI 0
LAASALPAL 0
KAMELIREL 0
KLEELHENV 1
ALGPGVPHI 0
LQTTIHDII 1
NLFNKYPAL 0
VILHHEYFL 0
LLLMRTSWA 1
FLNNQEYVL 0
MLDPLEVHL 0
LLADACWAL 0
LLDAHIPQL 1
FLGSNTPHV 0
YLLSLFSTL 1
AMASTEGNV 1
YILDLQPEN 1
IIADCQVYL 0
YIVRWEWVV 1
IQDKCVPLV 0
SALGYLHSI 0
RLNKKVVLL 0
RLLHEVQEL 0
KVQEQVHKV 0
AINGVMWTV 1
FMVFLQTHI 1
VLLNAPSEA 1
FLLTRILTI 1
NIFPYPVGV 0
VLYPGCDTL 0
SILEHQIQV 0
GLAALAVHL 0
KVLIRCYLC 1
RLQTALLVV 0
RMNPNSPSI 0
KLIANNTRV 1
YVDESRECV 0
SQTDGTLKI 0
TIAGVPQSV 0
RLLQEQHQL 0
EVKEKHEFL 1
KLIDPQTQV 0
FIFDALAEV 1
YLQEKLHAL 0
WLEENVHEV 0
AMLHWSLIL 1
SMMAFSAAL 1
LMNNAFEWI 1
TQKCEIFNV 1
AALKLPLLV 0
MLVQSCTSI 1
VLQAGFFIL 1
LMWDNVGLV 1
RLTPKLMEV 0
SMSMILVGV 1
QLISKIPHI 0
SLQEYIVSA 0
AVNGVMWTV 1
FMNSSIQCV 0
ALNGHVEMV 0
GLLTEIRAV 0
FIHQHFVEV 0
SLSFMNPRL 0
TLQEVHFLL 0
KLIIHNPEL 1
ILDEMSHKL 0
KLIAQNLEL 0
SVGSRPPAV 0
RLLEATSYL 0
RLQDAIAKV 0
CVNGSCFTV 1
FVIFACNFV 1
AINVEKIEL 1
SLQQEITLL 1
KLIEELETL 0
LLFLLLADA 1
IVAESLQQV 0
ILMGVLKEV 0
ILDISEHTL 0
KLFSLIQGA 1
KILEALQRV 0
RLQDLQQQV 0
FLGSFIDHV 0
FLDKNNDLL 0
YNFTLVATV 1
QQLQIIHRV 0
SLYADSPSV 1
GVLGFVFTL 1
LLYDGSFAV 1
KLNPQQFEV 0
FIAGLIAIV 1
ALRGMGLNA 1
AIQDKLFQV 0
YLPDKLPKV 0
YLNNVVEQL 0
ILDDVCATM 0
RVLTGWGLN 1
ILLMRTTWA 1
FVNYDFALV 1
ATADYICKV 0
VLSECSPLM 0
ILSEIKEAV 0
KLSDLQTQL 0
RLLQQVSQI 0
YLMPYSVYI 1
KQINQEYLI 0
CINGCVWTV 1
LLQDKQFEL 0
SLRNWIATL 1
LLLGLMILL 1
GLHCYEQLV 1
ALPHIIDEV 1
FQHGVIAAV 0
SLLSHVEQL 0
FQNIRPLFI 0
LLHDGIPVV 0
HIDNNILLI 0
RLLPQVDSV 0
KLFEKVKEV 0
IIFVPVPQL 0
GILGFVFLT 1
ALSSLIHAL 0
KLGELTMQL 0
RQTYFLPVI 0
RLAHYIDRV 0
LQPPDPVGL 1
VLPFDIKKL 1
RLQESVMEA 0
NLVPIVATV 1
ALAPGVRAV 0
GLADTVVAC 1
GMAFRVPTA 0
RLYKTLGQL 1
AIMDKVIIL 1
KLMDEVAGI 0
SLAEGRLYL 0
ILDQKINEV 0
NMFTPYIGV 1
TLDGSLHAV 0
GLCPHVVVL 0
SLNGLEVHL 0
MLLALIAVL 1
PLTQHYQIL 1
RLALFNPDV 0
ILDSRLIAA 0
CLLPKMDSV 1
ALISAFSGS 1
ILVAGLSGC 1
ALSEGVYRI 1
RLGPVQNEV 1
YLDLSENRL 0
HLGNVKYLV 1
KLLSKFYEL 0
GMYETPLFL 0
TVLPFVSTV 0
ILDSVLHHL 0
YIFTTPKSV 0
ALNTLVKQL 1
KLYHNEVEI 0
LLMDRVDEM 0
AQLQAVPGA 1
ALSEKIVSV 0
FLTEHNSNV 0
ALQEKLWNV 0
LLDSQSHHL 0
FLIDRSPEY 0
MLWGYLQYV 1
GLFQGKTPL 0
KLFSDISAI 1
LMDHTIPEV 0
ALAPGLPTA 0
AQFKGTQSL 0
ALSDHHIYL 0
TIAQLVHAV 0
IQLPACLRV 0
RLFSSIVTV 0
YFAERVTSL 0
RLNELLAYV 1
VLKDAIKDL 1
LLLTLLATV 1
KLIQNVFEI 0
KLPDLCTEL 1
ILYGPLTRI 1
RLWNETVEL 0
NAPPPPVIA 1
SLLTSTVQV 0
ILSGVVTKM 0
FMADCPHTI 0
FLYNRPLNS 1
GLGWVGWLL 1
LAIAAMASA 1
VLHGQEISV 0
RLWHYPCTA 1
RLAPLIQVI 0
ILISKLLGA 0
VLNDILSRL 1
ALSGHVSTV 0
AAAWYLWEV 1
VLPAFTSNL 0
QMWQARLTV 1
KLQEKIQEL 0
YLNTRLFTV 0
MLGHAGDMA 1
KQALKYFNL 0
CISGVCWTV 1
GLAEDSPKM 0
VLSDFKSWL 1
ALITRIFGV 0
SLAEVQCHL 0
ALYGQPLLL 0
FLHCIVFNV 1
AIVREAIKR 1
SLFPGKLEV 0
QLHGLQLRI 0
ALLEQVNAL 0
CLFKDWEEL 1
IVIGVLHQL 0
FQGRGVFEL 1
KQAGLVSKI 0
MIKPCCERV 1
YLSSLQPRL 0
ILAPVVKEI 0
YQHAIEESV 0
ILTEAIKAA 0
KLVANNTRL 1
SLIGHLQTL 0
AVDLSHFLK 1
FLFTTPCRL 0
RLSLTALSA 1
SLNQTVHSL 1
VVAEFVPLI 0
NIQTAINQV 1
FIMDRAQAL 0
RFIAQLLLL 1
SVNGVMWTV 1
ALAEALKEV 0
ILTDITKGV 0
FAQEALTVL 0
RVLQNLLTI 0
KTVLELTEV 1
FLLGKEVSL 0
FLVDGVCTV 0
SQIMYNYPA 1
HLMIDRPYV 1
RLKEAFDYI 0
FMYMSLLGV 1
GMGPSLIGL 1
GLVGALMHV 0
QLMERNPEI 0
KLGLKPLEV 0
YCAEIAHNV 0
RLLEIDPYL 0
FLMDRHIIV 1
ILDQTNVSA 0
VIFCHPGQL 1
QIDVEKKIV 1
RIFEKMFAM 0
FVLVILARL 1
AQIRYLTQV 0
ALFHEVAKL 1
AAALIIHHV 0
ILIYNGWYA 1
FLYALALLL 1
STGLIHLHQ 1
RLIQESPTL 0
GMYIFLHTV 0
ATDPTIHTV 0
ALSDSIHTV 0
SMYDKVLML 0
GLIMVLSFL 1
ALMDEVVKA 0
AQYLINVRL 0
VQIEEVRQV 0
LMMMLPATL 1
YLPEDFIRV 0
YTLGVKQLI 0
KQLLHSCTV 0
ALLEDPVGT 1
RLLSPTTIV 1
QLAPVFQRV 0
LMAHAMEEV 0
LLFEEYTNI 1
YLLPYENLL 0
QLDPARDVL 1
HLQEKLQSL 0
ALWDSKFFT 1
FLDSTSPLL 0
RIHPVSTMV 0
FLPSDFFPS 1
HLLKSETSV 0
YLSDFICCL 0
FLQEHNTTL 0
YLIIGILTL 1
IQVTKVTQV 0
ALLDRDCRV 1
KLQERLAKL 1
VLFGLLREV 0
FLKNELDNV 0
GLRYRSMLL 1
DLMGYIPAV 1
TLLVDLLWL 1
QLLPLLEKV 0
VVSVLTHSV 1
RLGPVQNEI 1
LQLEAIHKV 0
FIAFLRFLA 1
FLDKGTYTL 1
KLEDLERDL 1
QLPELFHKI 0
QLLDQVEQI 0
SQFSYQHAI 0
KQHFINQAV 0
TLHRETFYL 0
FLFQEPRSI 0
TLGVKQMVV 1
KLLGYDVHV 0
YLITHPLAV 0
SLYGGTITI 0
QLYNQIIKL 0
RLNEAAVTV 0
TLHEYMLDL 1
MASASLVTV 1
FLYELIWNV 1
YLAKLTALV 1
RLLGFADTV 1
YLSSWTPVV 1
SILHDVVEV 0
RLYKDDQLL 0
KLQDGVHII 0
QLTDLNVQL 0
IILEFFLMV 1
ALAHGVRAL 1
FLLALEPEL 0
LVVADLSFI 1
SLASLLVSV 0
ILTSDVPQI 0
KLYEEINQV 0
MSLTVGAGV 1
ALHHAVIFL 0
QLQGYLRSV 0
GLAAAVVAV 1
FVRDMIREV 0
KVADGLVKV 0
ITIRCIICQ 1
SVISHLLRV 0
SLDHKLAEV 0
TLLCLIPTV 1
SLLTSPPKA 0
KVVSLVILA 1
FLNHCLEHL 0
TLQDIVLHL 1
LMNGQQIFL 1
KLNPMLAKA 1
SQIKYAAKV 0
TLDEKIEKV 0
MLFLGLHNV 0
FMPKVNFEV 1
AIMDKNIIL 1
FVSPLVKYL 0
YQTEIGQTL 0
GLNEEIARV 0
KLSLVAAML 0
YLRNFLAAP 1
KVLERVNAV 0
TLLSCKVQL 0
AITEVECFL 1
SVIEQIVYV 0
FLHDNMVEI 0
MLANDIARL 0
SQWDSPMRV 0
VLMDHILNL 0
YTFDPVTKV 0
ALASHILTA 0
VLQWASLAV 1
VLSNVEVTL 0
SLTDKVQEA 0
KLAEALPSL 0
SRNSTHEMY 1
ILSEVQQAV 0
AVMACRNEV 0
FLAGAVTSV 0
LLYEHQNNL 0
GLWEQENHL 0
ELTARLNSL 1
TLDDKKVYL 0
ILGPKPQGV 0
YLQQNWWTL 1
SLPITVYYA 1
ALIQQATTV 0
KLSEIPLTL 0
RLASTLVHL 0
SLFGQRIEV 1
LVMAQLLRT 1
ALLDQLHTL 0
ALLSAVTRL 0
SLREWLLRI 1
AMLAVLHTV 0
KLQEQQSDL 1
VTYECPLLV 1
QILEGVYYL 0
ALDDIIYRA 0
ILHDDEVTV 0
YLLGHDIRI 0
VLPPPPTTL 0
GAAQYIGLV 1
SLAPVLCGI 0
VLADACWAL 0
LLQESLAQA 0
HLAEVSAEV 0
GIAGGLALL 1
NMLPQIFRV 0
FLQLLLVTL 1
RLAHLGVQV 0
LLWDKIHKL 0
TLQPVERVL 1
FLADIVQKL 0
VLVDQTTGL 0
RQWLAIQKL 0
SVALVIHNV 0
LLYAFMYYL 1
FLFGEVHKA 0
ALQESLVQI 0
VAALFFFDI 1
YVLPEVSKV 0
FLLPTLRKV 0
LLPDLIQKV 0
YVVIAILTV 1
FLSPDKLSL 0
YLDVVQSNV 0
KLLAVIHEL 0
ALDTFGIPV 1
VLMGHVAAV 0
LLVDLLWLL 1
RVMEYINRL 0
SIAPRMMSV 0
YLLADTFTV 1
FLLTRILTL 1
AIIIAVLLV 1
KVLDFEHFL 0
SQIYPVVCV 0
WLYPGAQNL 1
YLNDLIHSV 0
VLQDIQVML 0
HQILTPFLL 0
HAVGIFRAA 1
TLSDLRVYL 0
TLVCGKDGV 1
TLNNLEIFL 0
CIQSIGASV 1
RLVTLKDIV 1
ILWETVPSM 0
AIIRILQQL 1
KLGPAGTTI 0
VKNPYPISF 1
LLNDRIWLA 0
KTAEFLSKL 0
SLQFSAFLL 1
ILTESEIKL 0
HLSELVQQI 0
DIDEILEKV 1
SLQSTILGV 0
RILGVLVHL 1
YLQNWSHVL 0
KILEELQKV 0
MMARDTAEA 1
KLQELENRL 0
AIMDKTIIL 1
VIYQYMDDL 1
ATIQRIPEV 0
AQLPMSIRI 0
WLLEQTSHV 0
FVGSYLVIV 1
RQADKVWRL 0
LTDGNPPEV 1
VLSDFKTWL 1
GLHGWAFTL 0
RISPWLLRV 0
SVLVSPPAV 0
FVNYNFTLV 1
ILMHHPPQV 0
ILTAVLPCL 0
LQLPQGTTL 1
SVTDLAFKV 0
KLQGKLPEL 0
VLAPRVLRA 0
ATDALMTGF 1
FLWKEPATM 0
SLDTQPKKV 0
LQHEGIFRV 0
MLDLQPETT 1
YLNDRVDEL 0
KLFNKVPIV 1
QLPSGWASI 0
KLQEELNKV 0
LLFGYPVYV 1
ALLRVTPFI 0
RLKDEIAEV 0
LLPAPLVSV 1
KYQEFFWDA 1
TITEEIAVQ 1
GLVAGLSAV 1
LLTTPKFTV 1
VLAHTILGV 0
FLLVAHYAI 1
FVANFSMEL 1
RLLKSKLYL 0
AAAAGWQTL 1
ILNNKIPEA 0
SMVGNMAKV 1
HLIEPLANA 0
FLFPNKESL 0
RLPPPFPGL 0
YTAFTIPSV 1
AQLLTEFAI 1
VLLLWITAA 1
YVSEILEKV 0
VLADALKSI 0
SQVTFPIRV 0
FLQLAVDKV 0
ALFPLLPKV 0
MLQTNSLAL 1
TLKDTITSV 0
GIFEDRAPV 1
VLMNQPPQI 0
KLLPEGYWV 1
NVTSIHSLL 1
FLDLPLPWT 1
TLSDIMVSL 0
RQADFVQVL 0
ALHDRAPQL 0
KLWKENPGL 0
VLPKLYVKL 0
KVIDTQQKV 0
KLDQDLNEV 0
YLLGDSDSV 1
VLADQVWTL 0
LILATMLVA 1
VLYLYILFL 1
YLVVKIEKV 0
LIILPEDCL 1
LMAGCIQEA 0
VLTSEVHSV 0
ALDANIARL 0
RLFEGNALL 0
VLATAVREL 1
RLVQHDLQV 0
KVADTILFL 0
FQYVHEHYL 0
KLKKIKNSI 1
VLTGHNHYV 0
YLPPGVIAL 0
FLFNKVVNL 0
LLSAWILTA 1
VLLLVTHYA 1
VLCLRPVGA 1
GLGPWVPLA 0
RLQEASQTI 0
SQYPFPVTL 0
GLLSLEEEL 1
AIVDKVPSV 0
VLLDHLSLA 0
YLDEYIARM 0
LIVDAVLQL 1
SLTNTDLKV 0
MLVTLPVYS 1
FLYQYSTRL 0
SLQEKLWAI 0
QILEAIPQV 0
FLYDTHQNL 0
GILGLVFTL 1
LLNYILKSV 1
RLNKVISEL 0
SVFRENLFL 1
SQDPGTHVV 0
QLIDKVWQL 0
TLVAHGPSL 1
RLWHYPCTL 1
LLDEPTNHL 0
IVSPVVAAV 0
ALIARVTNV 0
GLSRYVARL 1
IMAVGMVSI 1
LLPTGLSSL 0
GLVGSLQEV 0
IIQHSIPAV 0
KQTDVAAEV 0
GVSGVINAL 1
RMSKGVFKV 1
TLSSIRHMI 0
YLDGQLARL 1
ALVNAVNKL 1
GLLNKLENI 1
SLDQSVVEL 1
AMFGKLMTI 0
VLMLVAHYA 1
YLNKEIEEA 0
SLDGRQIRV 0
LLSPHNPAL 0
AAAPVVPAV 0
AMNARPHKV 0
FLDPRPLTV 0
NMLSTVLGV 1
ALSSSLGNV 1
VLSDIIQNL 0
TVADHIQKV 0
GILEFVFTL 1
LLYNCCYHV 1
FANNEFTLV 1
VLNNVVIHL 0
FLDVNSHKI 0
ILGTHNITV 0
KVVGKDYLL 0
IVAPGTFEV 0
IMSSFEFQV 1
DIYRIFAEL 1
LLGCIITSL 1
HLLERVDQV 0
LLLDMQNRL 0
IMLEALERV 0
ALLHKTIQL 0
VLPVPPLSV 0
STLPETTVV 1
ILLEHNYAL 0
ETFWAKHMW 1
GMAERIPEL 0
AMAAQLQAV 1
VLADQEVRL 0
LLLIWFRPV 1
CLTEYILWV 1
YLQSITPCL 0
VLLSTIHEL 0
IQYDRTLLV 0
LLMGTLGIV 1
KQTDFEHRI 0
WVCARLGRL 1
FLDTSNQHL 0
YMAELIERL 0
ILAQQPLSV 0
SLWKDGAPL 1
FLPQKIIYL 0
VVDAVVTQV 0
VLWGETVHL 0
FLNKEITSV 0
VLLPLRVTL 0
ALSALLTKL 1
QLQEELEKV 0
LMLIWYRPV 1
AQFNASPVA 1
DGGDGNKTL 1
LLDGCRIYL 0
QLGAFLTNV 1
AAMSVAQRV 0
KLRDLEDSL 0
KLKEIFDKI 0
VLSEWLPVT 1
ALAKEIDSV 0
FIDEAGHCM 0
YLLEKSRVL 0
LLFDRPMHV 0
HLSLRGLPV 1
KIDDTIRYL 0
TPQDLNTML 1
RQLTEKLTV 0
SAFATPFLV 0
QMMRNEFRV 1
LLQEVEHQL 0
LEATYASTL 1
TVCGGIMFL 1
ILDDACMNV 0
FMEVFGMLV 1
SVYGKLRKV 0
SILEDPPSI 0
TLYDHVDEV 0
FLYAGHIFL 0
HLIHEVTKV 0
FVLPVATQI 0
KMVEDLISV 0
NILSEVTAV 0
GSFVRTVSL 1
VTGSVVCTT 1
ALADGVQKV 0
AIYDTMQYV 1
SQTFVNPHV 0
KLTFLDVEV 1
RLLDYVATV 0
DLSLRRFMV 1
SQLDVPFKV 0
IIYTRNHEV 1
ILDESHERV 0
CLTFGRETV 1
YLQCKLEQL 0
KLLEPVLLL 0
IVLGLIATA 1
SFHSLHLLF 1
SLYVQQLKI 0
ALSELATAV 0
TLFPKDVQL 0
KLEPMASIL 1
ILHHHIASV 0
FMDILTTCV 1
ILVKHLTNV 0
SLTEYIHHL 0
ALQEKVQAV 0
AVHNVPLSV 0
QLLEKVIEL 0
SLADIAQKL 0
LLDLHSYLL 0
ILNNPKASL 1
RLSDAQIYV 0
CLGGLLTMV 1
GLLHHAPSL 1
NLTDICTQL 0
YLINEIDRI 0
AVAGAAILV 1
YLLRSLDYV 0
AVANIVNSV 0
RLSDQVLFV 0
SLIRLVPKL 0
FLYPFLHTV 0
HLAVVAPRL 0
EVENVSVNV 1
HNNGICWGN 1
LALPMPATA 1
YLDFTNPKV 0
VLYENKVAV 0
GLLTVCYVL 1
KLDVGNAEV 0
HLFKDKVVL 0
FLLPKVQSI 0
ALTSLLKTV 0
SQFPGTQRL 0
NTPEGIIPA 1
SIIIPTLNV 1
VVDGHKLEV 0
RQIEYEYKL 0
TLDDLIAAV 0
LPAIVREAI 1
GLHFVVPSV 0
YLLDGLRAQ 1
AILIRVRNA 1
RIMEAIENV 0
YINTALLNA 1
WYELSKINP 1
ILAAIVNHL 0
NMVAKVDEV 0
RLIGHISTL 1
KLLTEVHAA 0
RVADVIAQV 0
VLNEQVKEA 0
VLLSHLSYL 0
SLITRLLEV 0
SLDKTSHSV 0
VIAEILRGV 0
LLLAQLSDA 0
RLADALQEL 0
VLINRIDLV 0
SMAKAITGV 0
ALMPLYACI 1
KTTTIAVEV 0
FMIVSISLV 1
ALFEGKVQL 0
NLASRIPAA 0
ALSNHLNAV 0
ILAAHVPTL 0
FLLKSCPLL 0
VQADMGCVV 1
FLFSDVCRV 0
SLLDPVPEV 0
AQSYLRNFL 1
GMLGFVFTL 1
GLFDQHFRL 0
SIYEYYHAL 0
ILFNRVLGV 0
MTIIFLILM 1
SLLGGVLRV 0
TVNEIVLKV 0
QLNKKIYQI 1
YVTPVNRNV 0
RLNMFTPYI 1
QMWKCLIRL 1
FAFKDLFVV 1
LLHEVPHEV 0
HLSNMEVQV 0
FLDNGPKTI 0
KIDYYIPYV 1
ALAATVFCV 0
GLIEKNIEL 0
GLLGNVSTV 1
SLLQTQHAL 0
YLVTRHADV 1
KLPTPTSSV 0
KMDPIISRV 0
GLWGHPVLA 0
KQIPAITCI 0
SLFDAVSSL 0
RQSDLLVKL 0
ALKPDLVNV 0
VLSECIEGV 0
LMYPYIFHV 0
KVDDTFYYV 1
RQTGKILKV 0
GLAGGAATA 1
KMSEKILLL 0
NMYGKVVTV 0
FMGVLVNSL 1
SLIDKTTAA 0
KLIEEVHAV 0
DLLEEGNTL 1
RQVTGVTRV 0
FVLATGDFV 1
ILLRDLPTL 0
GMSRIGMEV 1
RLDDSLLYL 0
SLFSAVHKI 0
ELTEVFEFA 1
VLLDGIHRV 0
RLPRSVTTV 0
KQLNHFWEI 0
LADETLLKV 0
FLQEKSPAV 0
AKKLHFSTA 1
FLGEKIASV 0
FLDSLIYGA 0
LMIGTAAAV 1
SLHGTVMKI 0
KLVTTVTEI 0
FLSTSIAQL 0
IIFHLGHAA 0
KLLDLMPRL 0
TLLVVVPKL 0
VLISPVSIL 1
VLIHELAEA 0
KLKDVLLQV 0
ALYEQSLHI 0
RQYTEAISV 0
YLQDYTDRV 0
RLRSFTTTI 0
KLLGNIKNV 0
HVVGIFRAA 1
LLYFKVFGI 1
GLNAVAYYR 1
GLSPEIHTL 0
QQNPRLVYV 0
ALRDVSEEL 0
KLFPEVIDL 1
LLKDCEAEV 0
KIYEGAYHV 0
KLLEATSAV 0
CLALIAWRV 1
GLAKRVWSL 0
YIIFVYIPL 1
YAIGNAPEL 0
SQHDILQMI 0
GQWLWAQRL 0
SLISGMWLL 1
YLGRLAHEV 0
ALQTGITLV 1
LLIGHLERV 0
YVKDRVEKV 0
VLLDSVEKL 0
ILAAVETRL 0
FIINGIEKV 0
REANLSHYV 1
IQVNCPPAV 0
LLCPTGHAV 1
KLDETGNSL 0
ALLDNNIGL 0
GMFANRWII 1
LLQEHNNAL 0
MLWYTVYNI 1
KMDESKHEI 0
RLQSKTIKV 0
ILYDSNCQL 0
VLHEGTNFV 0
ATDALMTGY 1
ALLGILQHV 0
QYDPVAALF 1
GLMRKVPRV 0
KVANIIAEV 0
YLLEKSRVI 0
SLHLHVPSV 0
GLASVVQAL 0
YLPPGFLSA 0
KMDEVLYSI 0
FLDENVHFA 0
SLLYNVPAV 0
KSIARVLTV 0
KVIDEIYRV 0
YSDDIPHAL 0
KDLVLLATI 1
ILLDQTVRV 0
GILGFVFTL 1
HLSLRGLFV 1
GLAPPQHLI 0
ALNEQIARL 0
FLAPLLAKL 0
YLLDGSCMV 0
YISFQPPGV 0
LLLLGLWGL 1
QEGAMHTAL 1
KLRECESVL 0
KLQNKEHVI 0
ALVQDLAKA 0
ILDSFDPLV 1
IIIILIIFI 1
ATIGELAQV 0
ILIRPLVSV 0
RDNLMWYEL 1
FANCNFTLV 1
FLDKNDHSL 0
YIFDNVAKV 0
FLLDKKIGV 0
VLGRLDQKL 1
QLDDLKVEL 0
YLAPHVRTL 0
RLQKLHTSI 0
TTFDKEFLL 0
KLHEAVRAV 0
SMLQKTWLL 0
AMAGASTSA 1
SLTGRLDEV 0
FILGIIITV 1
PLSPATRRL 1
KIMDQVQQA 0
DLMGYLPLV 1
FLIEEQKIV 0
ALYDITQKL 1
CLVDYPYRL 1
TLASSLHTL 0
KLFDTQQFL 0
ALTPVVVTL 0
GLDRNAPSV 0
YTSPVNPAV 0
ALAYGIDKV 1
RQFPTPFQL 0
GLTSAIQAV 0
SLQETIQSL 0
FVFYQLFVV 1
HILECEFYL 0
YPLTFGWCY 1
VVSDFKTWL 1
QLSPVLLYL 0
VLDDLSMYL 1
LLAPVVKEI 0
KLAGGVAVI 1
SLLAANNLL 0
NLNESLIDL 1
FLPLIVNTV 0
ALGMLIAGL 1
GLMDTVKKV 0
FQANTPPAV 1
KIMEQSPDM 0
MLVCGDDLV 1
ALQDRVPLA 0
AQHPNIVTV 0
CINGLCWTV 1
LWLTDNTHI 1
GLAKLIADV 0
GLPRYVVCL 1
ALAEKTSHV 0
ILYSKTEHL 0
ILWKDVTEA 0
FLSTLEHHL 0
KVGPVPVLV 0
QLFEKQLQL 0
LLWNGPMAV 1
LLPSHPLEL 0
ILWEHCIRL 0
SLTALSAGV 1
KLWDLEQQV 0
IIFETPLRV 0
YLPHAPPFA 0
QLLQHYREV 1
ALYSELLAV 0
RLTDLCTKI 0
SLMSGVEPL 1
FMSSHIKSV 0
SLLTSLVTA 0
TVAPFNPTV 0
SMHFYGWSL 1
VLDNVKMNL 0
KVLGALLFV 0
ILHTDVVYL 0
SSTSHVPEV 0
ALDEYNMKI 0
ALDGLLQQV 0
RLNIPVSQV 0
YVVPFVAKV 0
LLLAAPAQA 0
FLKEHMDEV 0
SLFNTIAVL 1
YLVSIFLHL 1
RLIEESVTV 0
ALYSAEHGL 0
QLLKFIPGL 0
VLIDHDVDL 0
MLMETMFFI 1
GLNSLTYQV 0
ILSELAPSL 0
TQPTHSWKV 0
WLSTSIPEA 0
QLLGSAHEV 0
LLCPAGHAV 1
HLFYSAVLL 1
WLGNHGFEV 1
RILDESHSI 0
GLNTIPLFV 0
IQDFEMPTV 0
SLYNTVATL 1
LLYGYPVYV 1
VLIDDLTTL 0
KLQDQIFNL 0
ILYGLGYSV 1
LLLCLIFLL 1
VTLGYTSGT 1
LLMVLSPRL 0
MLNIPSINV 1
SIHDVTFQV 0
RINAILATA 1
KLFGHLTSA 0
YLAHLAHHL 0
KLSEVNKRL 0
IVNGHTLLV 0
HLAEVLERV 0
LIFGHLPRV 1
KLAKLIIDL 1
AAMASASLV 1
KQISQAYEV 0
LALLLLDRL 1
RQVGDFHYV 1
RLYGLGTGV 0
KLVRELFRV 1
LLLDVPTAA 0
ALFGALFLA 0
LLSHVIVAL 0
AIMDKNIML 1
MVLALITFL 1
QLVRDLLEV 0
ALLALLIYA 1
RLSEVQASL 0
AQHKFLVAV 0
ALVSSLHLL 0
IANYNFTLV 1
FIPENQRTV 1
MVLNAMAWL 1
FLDEKTHEL 0
GLDEAIRKV 0
KLLNIQQQL 0
LLDPSVFHV 0
YLPAIVREA 1
LMVDHVTEV 0
FILPKEIAV 0
QLVESLHKV 0
WLGNIIQYA 1
WVDETLSSV 0
GLLEFLRPA 0
YLEDTDRNL 0
ALLDKLYAL 0
KLISELQKL 0
FLTAVAHRL 0
ALLGELARL 0
LLPDNVHYV 0
ALRGEIETV 0
TLAQRVKEV 0
YQYPVIIHL 0
NEGCGWAGW 1
KLREDLERL 0
SLIRNLEQL 0
SPEKHHCTV 1
ILIRCIICQ 1
FISGHTSEL 0
CINGVCWSV 1
FLGERVTLT 1
LLDPRVRGL 1
YLKKIQNSL 1
QLSTVITQV 0
HLDEARTLL 0
KQVSDLISV 0
RMTENIVEV 1
ILDEHVQRV 0
SLSGRPLKV 0
FLVSQLFTF 1
VVVDPIQSV 0
IMSGEVPSM 1
SILSSLTSV 0
KIGSIIFQV 0
YLDEIVKEV 0
YLRTFPAAL 1
GLFPTQIQV 1
SIAECLTYL 0
KLHDINAQL 0
VLYQDFDEM 1
ALSEKLARL 0
YQLAVTIMA 1
ALKDFVASI 0
FLHEATARL 0
HLLEEPIYL 0
AAAGDKLSL 1
WLIGFDFDV 1
FQWDSNTQL 1
GLVPFLVSV 0
NLMWYELSK 1
RQMEKDETV 0
ALEHRVYEV 0
KLIVTPAAL 1
VLSDFRTWL 1
AIYPEPFLI 0
KLQEQIHRV 0
LLDTVTMQV 0
GLYPKVAKI 0
KLRQLQDLV 0
RVDKNAPTV 0
SLLDLHTKV 0
ALYHLAIKL 0
FLANIGTSV 0
ILQNKIDLV 0
FLFNTENKL 0
VLYSPNVSV 1
FLLHIQQQV 0
SLSAYIIRV 1
GLFGGLNWI 1
FIYAGSLSA 1
KLYQTPLEL 0
LLVDVEPKV 0
VMAPRALLL 0
RLINQVLEL 0
NLLVTGFDT 1
ALDVSPKHV 0
HLSELNTKL 0
ILLGSLSDL 1
RLQEFIDEV 0
LLDEGKQSL 1
HLLPCEVAV 0
YLIKLIEPV 1
AQNDLIWNI 0
KVLGIVVGV 0
HLDATKLLL 0
KLIDIQEKI 0
FVDYNFTIV 1
SIDQLCKTF 1
GILPMVPEV 0
SLAPIIVHV 0
TLGQHLPTL 1
LLLGTLNIV 1
GLHSYFITV 0
MLLDVMHTV 0
ALLGGLRPV 1
YLSLLNQQL 0
SVGGVFTSV 1
YLKKIKNSL 1
LIEDFDIYV 1
ALYEVVSKL 1
YVLDHLIVV 1
RTLDFDPLL 0
TLADLVHHV 0
FLAQRAVEL 0
VLFGLLCLL 1
SLMDLLSSL 1
KLGPGEEQV 1
KLWGQSIQL 0
YIVGFCLLV 1
FLLENSSKV 0
GLIEILKKV 0
TQILSVPKV 0
ALIEKLVEL 0
ILSESLHSL 0
RMIGQICEV 0
ALYHFNHSL 0
GILGVVFTL 1
KLLDQMPSL 0
SLFNTIATL 1
YVMDTRPKL 0
IVIEAIHTV 1
ILHTNMPNV 1
LFAAFPSFA 1
WLSDCGEAL 1
LLPHILPLL 0
FLADLLHSV 1
AAAAVIPTV 0
RLAVYIDRV 0
YIFEEPFTI 0
KLLDKTSLV 1
ALGAVSQRI 0
QLFDQIPEL 0
GLHNVVYGI 0
HVITKTMEL 0
HLAEALEQL 0
TLYEAVREV 0
RQLEAIVRI 0
AAGNVNIAI 1
FASGLIHRV 0
LLPDIVTCV 0
ILSRVTESV 0
SLAPLFFKL 0
ATFAAPVAL 1
YVLPVVSYI 0
FLKDVMESM 1
TQLDVPHVI 0
QLLSEITRV 0
KLLEKAFSI 0
VMLFILAGL 1
ALHTALATV 1
FANHNFTLV 1
ALMEAVSHV 0
RLHEKIQEA 0
LIDQYLYYL 1
KQPAFTIHV 0
FMYEGDTPL 1
YLFKCPQSV 0
NIIELVHQV 0
SLIDRTIKM 0
FVSCDFTIV 1
CINGACWTV 1
GLDTVVALL 0
YELSKINPT 1
VVLFGLMAL 1
NLASFIEQV 0
TLARGFPFV 1
SVTSHIYQV 0
LLPPELSET 1
FVSPSLVSA 1
MLPPPPLTA 0
IQHSEFEEV 0
GLIDHQTYL 0
WLLQKNPQL 0
ITDDLHFYV 0
FTLVAPVSI 1
RLNQLESKV 1
SLIGNLHLA 0
KLPQLCTEL 1
VLLMRTTWA 1
AVGLAVLNV 0
GAASGPKVV 1
FLTCTDRSV 1
VLMDGSVKL 0
RQPYYATRV 0
TLLDALGML 1
DRFYKTLRA 1
KQVKQFLLL 0
GILVLFGFF 1
LLNAILHSA 0
FLVQNIHTL 0
LLDRFLATV 0
IVAEIIKKV 0
RLTEICTKI 0
HLPPGFLHL 0
QLLEKVPTL 0
ALMRRIAVV 1
KVTHAVVTV 0
ALYDVVTKL 1
KITTVIQHV 0
FLLTKILTI 1
KLTEENTTL 0
LMIIPLINV 1
GLLDCPIFL 0
FLSFASLFL 1
KLLGELHTL 0
ILNDSGETV 1
ILLVAVSFV 1
FLQEYVANL 0
AAQFNASPV 1
TLENGVPCV 0
VLYNESLQL 0
KLWEAESKL 0
NGVRVLATA 1
YLLQRAVEV 0
KLMPNITLL 1
MPNNPNRNV 1
ILDKIVQKV 0
VQVPVPVTV 0
ILFGHENRV 0
LLDVPTAAV 0
LVMLLVHYA 1
YLSTCIDQV 0
ILYGEVEKL 0
ALDEICFKV 0
FLTDTSHLL 0
QLNDVAHLV 0
ALSELPETL 1
RLAAGSPSS 1
LMNAVVQTV 0
YLFTLLVPL 1
TVFEHTFHV 0
SMTLAIHEI 0
LMNNHQLEL 0
IIDQHTFEV 0
RLSPVSPAL 0
SLSNLDFRL 1
RIIDCAFTV 0
TTGDPPFPG 1
FVNHRFTLV 1
DLPLIIQRL 1
ILYGKIIHL 0
ADLMGYPLV 1
GIIYIIYKL 1
SLLSELQHA 0
GQTEPIAFV 1
SVLKSIQEV 0
FIMDNCEEL 0
AVWAAVQAV 0
FLDLPLPWL 1
TIFGKAHSL 0
SLLESVQKL 0
LLPPPPCPA 0
ALFQRPPLI 0
KLQEQIFHL 0
YLGNINPQM 0
RVIGTLEEV 0
RQLEVLQSI 0
LLYAHINAL 1
TLWPEVQKL 0
TISAYYARV 0
LVGPTPVNI 1
HLEEQIAKV 0
VLLPVLFGV 1
TLGNVLVTV 0
TLLANVTAV 1
ALDTTRHEL 0
RLLEQGIRV 0
FIADHCPTL 0
GLGIILDSV 0
HLSIINEYL 0
SLIEKLWQT 0
KVAPAPAVV 0
MLAAQMFIV 1
ILQYDLWNV 1
KLVCSPAPC 1
MMMGMFNML 1
LQTGIHVRV 1
VLAELVKQI 1
FLPRKFPSL 0
AVMEQIPEI 0
QLPNFAFSV 0
YLNDGLWHM 0
RQIFNGTFV 0
FLMEDQTLL 1
GMVAPLYGV 1
SVAGRVDGL 1
AVMEKNIVL 1
DLMGYIPLV 1
SLVSSLYKV 0
RVMSGKLTV 0
YLIDGTHKI 0
AALPNVYEV 0
FTLSHITQL 0
YMPYPGTRI 1
VLYDQPRHV 0
TLAPATSIL 0
YLPYPIHQV 0
FQHTGIYSV 0
ALLDRIVSV 0
ALLQRLEAL 0
KILQELPSV 0
LAAGFQWYL 0
SVLGKIWKL 0
QTMSHLPQV 0
YALNHTLSV 0
SIIGRLLEV 0
FIPATGHSL 0
RMFDGKFVV 0
ALVDHVAEL 0
LLMDCSGSI 1
YLVSHPNEV 0
ILEENIPVL 0
ALLERGYSL 0
SLAEGLRTV 0
FLGSILTAV 0
CLQNALDIL 1
YLWNTVSKL 0
AQSGFPLRV 0
KTGEHTWSL 0
VIYPARISL 0
SLYNTIAVL 1
TLSNKSYSV 0
YIDDVVLGA 1
TLNDLETDV 1
KLAENEITL 0
HLSDAIVEV 0
ALFEEVPEL 0
GTLGFVFTL 1
RLPEAIEEV 0
ALLPQNHKL 0
SLYEMVSRV 0
ALAIIIAVL 1
SLANETHQL 0
GLQDCTMLV 1
KITSCIFQL 0
LLPPVTLAA 0
VMATLLPPV 1
SVLGAITSV 0
RLAECVKQV 0
SMAPYVLNV 0
AQFEHTILL 0
VIMKSSPEV 0
YMDDVVLGA 1
ILLEHKVVL 0
GLVSTGLKV 0
VLIPKLPQL 0
AVSAAVQAV 0
SLFNTVATL 1
KISEYRHYC 1
TLAGDVHIV 0
RQYDPVAAL 1
FISDKIKFL 1
QLFSEIHNL 0
SLLPSVPAL 0
TLFPVRLLV 0
LLCGNLLIL 1
PILQERPPL 1
SLMEKNQSL 0
VMAPRTVLL 0
RMIDIQTRM 0
FMYSDFHFI 1
SLVATLQSV 0
LLYIKIYKL 1
MMFGFHHSV 1
GIWGFVFTL 1
AIMENANVL 0
FVNHDFTVV 1
SLFNAVATL 1
FLTDYIPGA 1
LQFDGIHVV 0
TLKDIVLDL 1
RLAVYIDKV 0
FLQEKLQEI 0
ALLGRIPSA 0
YMYEKESEL 0
YIVPCLHEV 0
MLLWTAVAV 1
LLSHFYPAV 1
ILPDPLKPT 1
RLYDGLFKV 0
KLLQDLHEA 0
SLLENIAKA 0
SLFKNVRLL 1
GLAPKPVQV 0
TLQNTVDIL 0
AQYEHDLEV 0
ILDGNQLHI 0
ILDDSHLLV 0
PESSQRPPL 1
TLLDRMVHL 0
LLTTSGVSA 1
VLDKVEETV 1
SIAEVVHQL 0
KLQNLNIFL 0
YILEETSVM 1
SLILVSQYT 1
SLPDIKVYL 0
LLTVTSQLL 0
SLGGLLTMV 1
VLYEKDIQL 0
SIAAVLPKV 0
LILDPKINV 1
ALSALTARL 0
QIMEDLRTL 0
KLPEKWESV 0
ELLRPTTLV 1
YAYDGKDYI 0
AMLKEVCTA 0
VQPLELPMV 0
GLDIPHCNV 0
SLENFRAYV 1
VLFNKLTYL 0
ALFPGVALL 0
TLLKKVWKV 0
TLICDVHSI 0
YLSEEVQAV 0
ALYDVVSKL 1
KVLNKVITV 0
ALDEGLLPV 1
WLSLLVPFV 1
LLNSEVHML 0
ALLKKLQHA 0
MINAYLDKL 1
YLLLKTHQL 0
KMLEKLPEL 0
QMISRIEYV 0
KVVALVHAV 0
RMIAISAKV 1
RVYEALYYV 1
QLQDFDWQV 0
HLYSEVKEV 0
YLLQYATLL 0
SASKSVLEV 0
VLAGWLFHV 1
ALDDMISTL 0
WIIKNSWTA 1
SLSDTVEKL 0
AMQEYIAVV 0
KLAEAIFKL 1
ELIEANLLW 1
RMDGAVTSV 0
KITGTATGV 1
YLYCGQEGL 0
IGLITVLFL 1
LLHGHIVEL 0
KTLERSYLL 0
SLASHIQSL 0
KLPPPPPQA 0
RLTELETAV 0
MWYELSKIN 1
ELMTLATWV 1
KILSVFFLA 1
RIDGKTYVI 0
AIMDKNITL 1
VLYDRPLKI 0
FAYPAIRYL 0
SLFGNIKGA 0
TLPYIKQEV 0
RLNPKALTL 0
ILEKKVEKV 0
LLDSAPLNV 0
YVLEHNLHL 0
RLMNDMTAV 0
KIMESLPQI 0
FVDDYTVRV 0
TLLYVLFEV 1
KLYEAVPQL 0
HLAEHSLQV 0
YLGPRVCWL 1
FLYFEDHGL 0
HLAFQLSSI 1
SVITQVFHV 0
YVNAILYQI 1
ILQQHIATV 0
ALAEEVEQV 0
IMVLSFLFL 1
ALVVQVAEA 0
VLLCVCLLI 1
FITNIPFDV 0
TLDTKPLSV 1
ALRPPLPPL 0
ALYTLVNKV 0
SFTEVECFL 1
SLTGHISTV 0
LLPPAPPHA 0
CLNGVCWTV 1
YVDDVVLGA 1
ILSQYITFV 0
GLTPHLTMV 0
AILEKMPLV 0
FMATIAEGL 0
NLAEKPKTV 0
SAIHTIAHL 0
ALSQLVPCV 0
SLDAKEIYL 0
VLQGKLAEV 0
FLNTEPSQL 1
ALSTGLIHL 1
TLLSNSISV 0
ILLNKHIDA 1
ILTNVVPKM 0
RLFDDVPQV 0
GLKEGIPAL 0
SLDGHLQAV 0
VLVQLIHSV 0
LMDENTYAM 1
KLYGKPIRV 0
TQPPSHFSV 0
ALTELLAKI 0
GLEQQIQEI 1
YLDPAQRGV 0
SMNATLVQA 1
GYTSGTGQG 1
QLSDVAEKL 0
AVGGAVASV 1
FLNGEVIRL 0
ILIEGVFFA 1
NLLEIAPHL 0
FQTSHTLHL 0
QAQTRHPAT 1
KNKEKALII 1
GQWKKGFVL 0
LLCLIFLLV 1
VLPERYSSL 0
KLLEEICNL 0
TLFPRRIFL 0
RIYESHVGI 0
SLLSNLDEV 0
FANYNFTLV 1
GQTSVVSFL 0
SVIDCNTCV 1
FTQDSNYLL 0
NVMLVTLPV 1
FTSAVLLLV 1
FLSHDFTLV 1
FMGDIHQPL 1
LLNATDIAV 1
RQIDDILSV 0
ALWALPHAA 1
RLPPEVNRI 0
KILETLYTL 0
FLLCFCVLL 1
SQWSLQHEI 0
YLQAHTQSV 0
DLLLGTLNI 1
YLYNEGLSV 0
SLSHLVPAL 0
GLADITQQL 0
YQTPLELKL 0
TLHAAVLQI 0
ALASISHVA 0
RAIEAQQHL 1
WMNRLIAFA 1
MVMELIRMI 1
FVDEGIKTL 0
FLIRESETL 0
GLLPKLTAL 0
RLWHYPCTI 1
ALIEDEHNL 0
ILLARLFLY 1
NLQEGEFLL 0
VLTEHVAAA 0
FVWEASHYL 0
TLAPQVEPL 1
YVGDLCGCV 1
SLFNAVAVL 1
GLNDFIQKI 0
LYPSLIFDI 1
TMLEDHEFV 1
FLKQQYMNL 1
TLLEKDYFL 0
YLLPLLQRL 0
MLFPGSIAL 0
VLDDGIYRI 1
AIMEKNIIL 1
FLVGQLFTF 1
PNAPPPPVI 1
KQGKVIIVV 0
TLLGHLDYI 0
TLNSAAVTV 0
FLDEPTNHL 0
FLLQHQTFL 0
ALPVYLMTL 1
SLDDHVVAV 0
ALNELLQHV 0
TVADKIHSV 0
QLTNVILHL 0
YLFRCVDAV 1
VLLELQQHL 0
VLAPHLTRA 0
DVSRPTAVV 1
KLYIALCKV 1
MLVALLGAM 1
AIVDKNITL 1
RIWCLVVCV 1
VLMTEDIKL 0
ALTSIAQKI 0
SLVNGVVRL 1
KLEDGPKFL 0
APPPQRAAM 1
MMMNWSPTT 1
KQFGNILIL 0
KLIPNAIQI 0
TLYNTEVLL 0
RLNTVLATA 1
ALSDGVHKI 0
VLLGHIFYV 0
KLTPLCVTL 1
KLYQHEINL 0
IQHDLIFSL 0
SVRDRLARL 1
ALLAFTLGV 1
LQLCCLATA 1
SLLEHLSHV 0
FLADNHHQV 0
HLFETISQA 0
WLAEKLPTL 0
ELSPLLLST 1
ALLQQVHSA 0
GLLENSPHL 0
FVLPCIQQI 0
ETVAIDRPA 1
LVMAQLLRI 1
FVDYNFSLV 1
FLLEGIRSL 0
ILLKDILSV 0
FLAKLIAQA 0
FAYDGKDYL 0
AKLDLEPET 1
FASEVSNVL 0
RLFDQAFGL 0
GQWASVIRV 0
TLVDFDNHL 0
ILDPHVVLL 0
MPNDPNRNV 1
NLDPAVHEV 0
GLDIPTVQV 0
SLHDALCVV 0
LLLKGVEAV 0
IAGGVMAVV 1
TLLTIDGGI 1
GLLENIPRV 0
KIWDPVHRV 0
ALLVLYSFA 1
AMLTVLHEI 0
ILDPCIYRV 0
KLADICKNL 0
SIIQRLLEV 0
ILSGVIRSV 0
TLIEDILGV 0
FASPADPKV 1
GLDCARLEI 1
GLGTLGAAL 1
LLLPGPSAA 0
TIPEALAAV 1
ILDKKVEKV 0
LLSDTVQHL 0
ALYEKKLAL 1
AMDSNTLEL 1
KLLGSMEQV 0
RLWHYPCTF 1
WLGNIIMYA 1
VLKEIVERV 0
TLFPGDDDL 1
VLDSFKTWL 1
KMPEINAKV 0
RALDHYLTL 0
QLLAILPEA 0
FLQPHLDAV 0
SAVGHVFSL 0
TQAGIVAHI 0
FLPPLPTSV 0
AQYFEPLTL 0
RMLGDVMAV 1
KLFVIAQKI 0
YIYGIPLSL 1
GQMGSFIRL 0
KLVKEVIAV 0
LVCGKDGVK 1
KLGEFYNQM 1
KLLEVQPQV 0
FIISRTQAL 0
FLLHQKIAL 0
ALANHLIKV 0
KLQEFLQTL 0
VLYENALKL 0
VLIANLEKL 0
SVMSILPKI 0
SLPDHLPSV 0
FLIAYQPLL 1
ILIEGIFFV 1
LLQQYCLYL 1
RGTPMVITV 1
FLVPFVVFL 1
SLFGGMSWI 1
KVVDVVRNL 0
VLQYVVPEV 0
ALAKAPFAA 0
KLHYVVTEV 0
KMWEEAISL 0
HVDIRTLED 1
ERYLKDQQL 1
YVIELQHVV 0
QQIDRVVEV 0
VLDASVKEV 0
SLADYITAA 0
VLFTGVKEV 0
VLAKDGTEV 1
YMSPHHKKL 1
LLLDRLNQL 1
GILDFGVKL 1
YLHSGQVAL 0
QLLSHLHTL 0
GFTGDFDSV 1
YLDKVRATV 1
MLLEKLPQV 0
ALHDQLFYL 0
CLGGLITMV 1
NLVEKTPAL 0
TTNGGILTV 0
SLGGLLTMA 1
LLMWEAVTV 1
RLLDRLVRL 1
GLLPFHSTL 1
ALTEMDYFI 1
LTAGFLIFL 1
TLLDRNTEL 0
LLSPVVPQI 0
FLEKLLPPV 0
GWVESDAAH 1
RLIDLHTNV 0
FVARMIPKV 0
LLNGWRWRL 1
YLLEILWRL 1
SLLPFLKAV 0
ALLNGEYLL 0
SASLVTVAV 1
IQIMKVEEI 0
FLEEREIAL 0
QLDETNALL 0
VVMNVVHQL 0
NLNDNAIHL 1
LLANKVPAA 0
ILQKNVPIL 0
GLYPAPLKI 0
RLTQTVAHL 0
FLVIAINAM 1
KTNHVFFLL 0
YLNQHIEHV 0
LLMENAERV 0
VIGDQYVKV 1
FTDPCNYQL 0
WILGFVFTL 1
FAVPKNYKL 0
ILLLCLIFL 1
SLYFGGICV 1
ILMIFSHQI 0
FSFPVSVGV 0
LLLIALWNL 1
SLAANTFTI 0
ALANQIPTV 0
LLDHVLLTL 0
KVLGLWATV 1
ALYGHTQAV 0
VLFHNLPSL 0
ILDKNLESV 0
SLLDSVVGL 0
YLFNWAVRT 1
VQYNEPLKV 0
SLVNQVPKI 0
ALLETVNRL 0
VLDEGKMKL 0
KINEAIVAV 0
ALKKALAAA 0
HLANIVERL 0
ILNPVASSL 1
QLVPALAKV 0
KAMDDTFYL 0
FMVDRLESL 0
ILQTKLYTL 0
YLLTRNPHL 0
ALDHMVEYV 0
YLDQTLPRA 0
DIIEQMKGV 1
YLNKIQNSL 1
KLLDVVHPA 0
WATESPIYV 1
VIDGHIYAV 0
QLLQHVQAV 0
LLLMRTTWA 1
GLLGVTQQL 0
YLYQLSPPI 1
FAIPLIEKL 0
TLAAVLQRI 0
KLIESTSTM 0
FLSELTQQL 0
FLDITNPKA 0
SMPEQAHKV 0
HLAPNTFNV 0
LLDNTDIHL 0
LIQEIVHEV 1
YLLQSVNQL 0
YQYPRPLLI 0
GLKNGVPAV 0
YLQQVNHKL 0
NMLEAVHTI 0
RDVPMLITT 1
FIFSDTHEL 0
FLADAVVRL 1
RLNDFASTV 0
RLQEVTHSV 0
TVLGKIWKL 0
TLLVYLFSL 1
ILMWEAVTL 1
GRRDPKCQW 1
FLLQRVHSL 0
VLTNKLLTV 0
GLAATLYSL 0
GLSETILAV 0
GLWLSVAAV 1
NLLCHIYSL 1
VLLDYQGML 1
KLVGKTVKV 1
QLFEDLVYL 0
ALLVRLQEV 0
ILDEPTNHL 0
KLIQESPTV 0
TINGHNAEV 0
VLMDRLPSL 0
IILEFFLIV 1
ICWGNQLFV 1
KLTENLVAL 0
VLYNGVNYL 1
VVAGMLRWV 1
RIIYIIRFL 1
LLAEPVPGI 0
AIMEKNIVL 1
FLQPGGYHV 0
ILQERIPWV 0
WLGNIIMFA 1
VILDPVHSV 0
SLLENLEKI 0
YMIAHITGL 0
SLLQTLYKV 0
VLQDQLTMV 1
VMDAALLLI 0
AILHTPGCV 1
ALFQHITAL 0
RLGPVPPGL 0
KILPTLEAV 0
SLVEQLTMV 0
CQNGACWTS 1
YVLEGLKSV 0
LLIPGLATA 0
GLDSGFHSV 0
MTYAAPLFV 1
LVLPILITI 1
TLLSNIQGV 0
KLEKIEDEL 1
FLLEKGYEV 0
FLDGNEMTL 0
KVIDGLETL 0
HLAEALHQA 0
KVWGNVVTV 0
RQWKKISAI 0
YLAVESPFL 0
ILHDNVVTL 1
YLLTESSKL 0
LLDKNCHLL 0
MMMLPATLA 1
RLLGYVATL 0
FQNPFRSEL 0
FLDGHDLQL 0
WEYVLLLFL 1
TVLATVQAL 0
KVLSKEFHL 0
QLVDIIEKV 0
LLNDHIYVV 0
TLSDVLDRV 0
TMYYKDVTV 1
AMLGHAGDM 1
ALIGQCIHI 0
KLYDGFQYL 0
VILRDSHGV 0
SLFPGQVVI 0
PLPLTQPGE 1
KLNDWDFVV 1
FLMGPIECL 0
FANHKFTLV 1
GLCTLVAML 1
KLYCSYEVA 1
RLLSPLSPL 1
LQPEHPREV 0
KLQEEIPVL 0
HLDTVPPSV 0
YLFERIKEL 0
HIIENIVAV 0
HLAKLVSLV 0
FLIPIYHQV 0
GLPRYVARL 1
CLPACVYGL 1
VLEDPVHAV 0
SQIPAQPSV 0
KLDDIVQHI 0
QLLEDSHQV 0
GLVDKLQAL 0
SLIDGIKRA 0
LLPEGPPAI 0
ALLSRLEQI 0
GLMWLSYFV 1
ALPQIAAKI 0
VLLGKVYVV 0
ALASLVQHI 0
RIFAPNHVV 0
SLADCIPLL 0
AQYLLQNSV 0
ILHGLVAAV 0
FQMEQIVYC 0
QLSPLLGAV 1
FLTKQEILL 0
SLFGGSVKL 0
YLFGGFSTL 1
LLDEEISRV 0
VLLTNILSV 1
RLDQKLYAS 1
ILHSVTTNL 0
SQFSGKITV 0
RQHEIVLKV 0
KQIWQNLGL 0
NDFCCVATV 1
KLGSVPVTV 0
LLLGLWGFA 1
WIPPVVSVL 1
GLAKSIHHA 0
SMQKTIPLV 1
KLLLWFNYL 1
SQPSKTLFV 0
GQSPHKFTV 0
AMNDILAQV 0
GLFDFVNFV 1
VLESTMVCV 0
VMTLVSTYL 0
ALATLIHQV 0
RLYTGMHTV 0
VLVGGVLAA 1
QLPPTAPPL 1
QLAQFVHEV 0
FLQPELVKL 0
SQSNMTQKV 0
AFLGERVTL 1
FQNNAIHYI 0
GLSNHIAAL 0
RVPPVPPNV 0
FLYRLFSIL 1
KMLKEMGEV 1
FTSAVLLLL 1
LLRDYEPQL 0
FFDLPLPWL 1
LLSYYVVYV 1
SLLDIIEKV 0
IVDKTASFV 0
GLTVAVAGA 1
KLFIGGLNV 0
YLNHLEPPV 0
ALMPVLNQV 0
TLYEHNNEL 0
KQLEVVHTL 0
TMLDIQPED 1
RLNEKNYEL 0
KLYEQHHVV 0
ALLGKIEKV 0
ILSDDCATL 0
GLATDVQTV 0
NLLPHAINL 0
VLNPYMPSV 1
YIASLPFQV 0
KLGGYVSFV 1
FLMDFIHQV 0
QIAILVTTV 1
ALSGHLETV 0
RLLEQKVEL 0
FAFRDLCIV 1
KLHDVEHVL 0
YLHNQGIGV 0
KIYEGQVEV 0
GLDELFVQV 0
TLLRALQAL 0
HLGEYQAAV 0
FLTSVINRV 1
AMASASLVT 1
IIMDEAHFL 1
GGPNLDNIL 1
LIWPLLSTV 0
SMMWMRFFV 1
AVIHEAPAV 0
TLWGIQKEL 0
TLEEFSAKL 1
SVIDCNVAV 1
FLDPASIAA 1
SLVIVTTFV 1
SVYPYDEFV 1
TLLELVVSV 1
TTYQRTRAL 1
VLWDRTFSL 0
ALKDLINEA 0
SIIPPLFTV 0
LLHDRQHSI 1
NLAKCIVSV 0
KILEINPKL 0
AAFAHFPEL 0
YLANGGFLI 1
YIDISDVKV 1
TLTSYWRRV 1
NLYPETFAL 0
FFDLPLPWT 1
GLSVIIPHV 0
TLLEALDCI 0
SISAGIPKV 0
GVAFFPLHI 0
YLLEMLWRL 1
SMMQTLLTV 0
ILLDNITTL 1
SIYVYALPL 1
FASHVSPEV 0
YIDDVFHAL 0
KIKEIAVTV 0
LLILCVTQV 1
FLKEKVPGI 0
YVLEETSVM 1
HQLNICSKV 0
FLSNDTVQL 0
YLPEVISTI 1
ILAGYGAGV 1
HLAPRTPEV 0
VLTEHSEEL 0
LLIEGIFFI 1
SQVEILQRV 0
HLLGHLEQA 0
ILLEKEAEL 0
VLAEIPQQV 0
SLMSHAIEL 0
MAPERVASL 0
MMLVPLITV 1
YLDASLITV 0
ALLTYLEQV 0
RLDEAFDFV 0
FQQLFLNTL 1
LLGPPPVGV 0
FLIDNGVSL 0
SLKDVLVSV 1
RLMGSILGV 0
LQTHIFAEV 1
VLVDRTIYI 0
RLAQHITYV 0
LLSAEPVPA 0
KLFTHDIML 1
VVFLHVTYV 1
ASKNKEKAL 1
SLMNVHSNG 1
SLPRSRTPI 1
CLGGLLYMV 1
FLLEKPFSV 0
HLDDVGFLV 1
FANYKFTLV 1
TLSDVVVGL 0
TLLGHEFVL 0
ALDCSEVTV 0
VLHDISSLL 0
SAPLPSNRV 1
NLVPMVATV 1
ILQDMRNTI 1
ALMELFPKL 0
GLIYNRMGA 1
VLGGCRHKL 1
YFPDWQNYT 1
SLQDEIQRV 0
VLNETTNWL 1
KLAESVEKA 0
MLNEHDFEV 0
FLDSEPHLL 1
GLWGPVHEL 0
LLWAARPRL 1
RLERKWLDV 1
QLSPRLLEV 0
LQDIEITCV 1
GLKHDIARV 0
VVSGVVSKV 0
MAPARLFAL 0
AQIGSYVHV 0
QLIKHAVYL 0
YLSAKVEAL 0
HNFTLVASV 1
KLIDRTESL 0
KLNDLIQRL 0
YLSDNVHLV 0
IVMEHVVFL 0
GLDNQIQEI 0
FVVPILLKA 1
CLGGLLTML 1
TLQEVVTGV 0
GLIDKVNEL 0
SLYNSVATL 1
SLIKQIPRI 0
YLDLSNNRL 0
ILQEKLQEI 0
QMLEASSSV 1
LLGPRLVLA 0
SILEAVPQV 0
FLSLSLLVI 1
VLIKDTTAL 0
TLVDEVFRI 0
AQIDHYLGL 0
ALTSVVVTL 0
ILAPSLAKV 0
RIIDTVAQV 0
LLWTLVVLL 1
KLYQRDLEV 0
LVTDIQPVL 0
ILAPLAWDL 0
ALNATDPGA 1
GLGTLGAAI 1
FLDNERHEV 0
GLMGISSTL 0
AMAASPHAV 0
SLAWDVPAA 0
RLQEEINEV 0
TLADVLYHV 0
RVTECLTTV 0
ILYPKTLFL 0
AIFAIPLQI 0
HLLGDQISL 0
GQNDIHHKV 0
FLEPVNPRL 0
VLFGVETHV 0
VMMSCSSEA 1
KLLKPSLAV 0
AMNGHVPAV 0
KLFDRPQEL 0
SLAELVHAV 0
SQFGHVVDI 0
CINGVCWSI 1
SMDAAVAAL 1
YANAKIYKL 0
FIWENIHTL 0
TLDITPHTV 0
KLSDYEGRL 1
HVYAHQAQT 1
YLFPGHPPT 0
VLDDSTAKL 0
KLGAVFNQV 0
FLVDAIVRV 1
DLCGSVFLV 1
TVMGRIATL 0
VVFVVFMGV 1
GLSISGNLL 1
KLWQTPLHV 0
VLQPYEHLI 0
ILSPFLPLL 1
FVHDLVLYL 0
ILIEGIFFA 1
SLIERDLKL 0
FLSAIVSSV 0
ALDKALTSV 0
TLQDVSLEV 1
ALKEGDVTI 0
KQTDLEITV 0
ALTRALALA 0
KISNTTFEV 1
RQPDLVLRL 0
KLHLYSHPI 1
CVNGACWTV 1
KLIDDVHRL 0
TLGIVCPIC 1
YLKDLIEEV 0
YINPVSSAV 0
VMACLVPAA 1
SITEVECFL 1
SLIAKVATA 0
SLSRVMIHV 0
RLQGELQAV 0
ALLPSSPTL 0
RISSKSLKV 0
ALNIATHVL 0
ALDSQVPKV 0
RMLHFLTAV 0
QLAEDLKKV 0
AILEKVFTA 0
AMLVLLAEI 1
VLVEHVKNV 0
GLMTTVHAI 0
VLDDKLVFV 0
VLAGSVDEL 1
ILLAEVPTM 0
FAAAFFPAV 1
SLLRSIFTV 0
AIAPIIAAV 0
GLWGHALLL 0
KIYQIGRSV 1
TLMSLPTKI 0
ELAAEPTEV 1
TIANVPILI 0
AMDTISVFL 1
YTSNHIWKL 0
FLLALLSCL 1
VIHNLATYV 0
SQADCAVLI 0
KQFEGTVEI 0
RLNKVIKSV 0
ALRNLRVFL 1
FLKDLVASV 0
IQYIRPVFV 0
LLSTAALPV 1
QLWEKAQRL 0
GLAKAVASV 0
ALSLVSCKL 0
VCWGELMNL 1
MLIAGLPCL 1
KLMLDIHTV 1
FLDGNELTL 0
AMAGSIDLL 1
QLPEGASAV 0
ALSNLEVKL 0
KVLEILHRV 0
SINGVMWTV 1
KLGNAPAEV 0
YLQPFLAKL 0
SLLDCTFRL 0
FANHDFTLV 1
LLGPKPFPL 0
SLASFIPAV 0
SGDGLVATG 1
FAHPSLWQL 0
LIISPLPRV 1
FVIRNIVEA 0
RLAQICSSI 0
YLPELLQTV 0
YLHDPEFNL 1
TILPKVMQV 0
FLAPLVTEY 0
FQDPVPLTV 0
ALVNFLRHL 1
QLPEATFMV 1
TLISELVQA 0
FVEALARSI 1
TLAETLVNL 0
VIHATVTSV 0
TLLDHIRTA 1
VVNDRSWKV 0
FAIPMIHAV 0
YLTDRVMTV 0
LMKDCEAEV 0
SLNHLLNYV 0
FLLPVIMRA 0
GILTVSVAV 1
KILEDVVGV 0
KMNEKLYTV 0
KCIDFYSRI 1
GLKGRVFEV 0
VLLFIEHSV 0
ALNDCIYSV 0
TLLESIQHV 0
VLLVSLGAI 1
ALMADMVYV 0
ALDKATVLL 0
GLLKVVPQA 0
GLAPLHIQL 0
HLQDKIQKL 0
LLIDPTSGL 1
LLWQSLILL 0
GLTEALHFV 0
MLHSVTLFL 0
AALSKIFAV 0
IADAALAAL 1
YLQSEPCYV 0
CINGVWCTV 1
ALYDVVSTL 1
LMLLKNGTV 1
LLHDQIEKL 0
FMTTNVPNV 0
LLYDNVPGA 0
ALMEAVSHA 0
VLAQQIATL 0
KLVDCIIEV 0
FIDDANYSV 0
KLIKSLEAA 0
GLGNVNGVT 1
LAAPPPQRA 1
ILLPYVSKV 0
FYDERIVVV 0
VLQAGFFLL 1
YLTAATHGL 0
LLDATQHTL 0
SLDEGIEQV 0
CINGVCWTA 1
CINGVCWTV 1
RVSDINFTL 0
WQWEHIPPA 1
ALLDSAHLL 0
ILRSFIPLL 1
YVFPGVTRL 0
VLMLQEPLL 0
SLLDSCTKL 0
RQWDYTEKL 0
FLGEINDRL 0
ILGIQPPSV 0
GLNSIVHKA 0
TLSERLWGL 0
RLIAQRYLL 0
LQSDVTCQV 0
LLEPCIPSV 0
NLLIRCLRC 1
SLIDLLHKI 1
VLDEGSASV 0
FLHEATVRL 0
KVASLLHQV 0
VLQQHLETL 0
SLLPQLTGA 0
YYKVFLARL 1
YQSGLSIVM 1
YLYETYHLI 1
VLGPKIEAV 0
HAAGVLLHV 0
PLKQHFQIV 1
LLNCAVTKL 1
GLPVEYLQV 1
LLDVTCKTV 0
ILARNLVPM 1
RLIESLFTI 0
ILYISFYFI 1
FLNISWFYI 1
VLQNVAFSV 0
MVDGTLLLL 0
ALYASRLYL 0
ALVDCSVAL 0
AAYPITGKL 1
LLQNNLPAV 0
SLVAILQSV 0
KASEKILQV 0
LLDCDTPSV 0
ALSPHNILL 0
SLKKNSRSL 1
KIPEDVSGL 0
KLLNKIYEA 0
RTLDLPIYV 0
ILLWEIPDV 1
RTVSLPVGA 1
KLWCRHFCV 1
YLVAYQATV 1
FILPHISTA 0
SLADLYFRA 0
ALAMEVYQA 1
KLQELEARV 0
LITGRLQSL 1
LVLILYLCV 1
RLNEVAKNL 1
KVQEQIFNL 0
YLGPHIASV 0
KLEDENPWL 1
TLNAWVKVV 1
TLVDFPLHL 0
QLVEFYNEV 1
ALDEQLVQV 0
VTEHDTLLY 1
ILNDEQLNL 1
GILGFVYTL 1
KATAYILSV 0
GLLDSPTSI 0
LLAPKLNEA 0
VLVESEHQV 0
VILPTVHEV 0
FLLGLLVHV 1
QLFSQQHFL 0
VLYHVETEV 0
GQIEVVPEV 0
QLLSSSKYT 1
HLTDITLKV 0
LLLVAHYAI 1
RQFSTPFQL 0
YLHDQNPDA 0
FLLSLGIHL 1
KLTDWDFVV 1
FLWEDQTLL 1
IVMEQSCEL 0
YLESFCEDV 1
NLPGCSFSI 1
MLFGHPLLV 0
ILSDENYLL 1
RIIEAAHQV 0
IVPEGVHAL 0
YMLDLQPET 1
TILDKAMVL 0
VVLPAPPAV 0
RIIDVVYNA 0
ALLALTRAI 1
KLDVQPKCV 0
GQADPVVAV 0
LLMEHIQEI 0
KLMDHIYAV 0
HQLPLPHNV 0
RLITVNPIV 1
FLDRALLTL 1
GLCPHCINV 1
ALLTVVSQV 0
WLLDNVRKV 0
TTLEQPPSV 0
LLEDSCHYL 0
ILQDRLNQV 0
ALLSGLREA 0
KQIDVYRSV 0
KLDQVIIHV 0
YLTHDSPSV 0
VLEETSVML 1
KQHGVNVSV 0
KLWESPQEI 1
YLADVTNAL 0
SLYNTIATL 1
HLYARQLTL 0
VPILLKALY 1
SLTSKIPAL 0
RLIDRIKTV 0
HLVPEVPTV 0
VLQGRLPAV 0
AVADHVAAV 1
YLYPDITRL 0
ILKSLGFKV 1
YLSKIIPAL 0
ILKEPVHGV 1
YLFSLVVLV 1
NMVDIIHSV 0
SLVATLQSL 0
KLLRYYTEI 1
LMQTEVHHV 0
GIMKKAYEL 0
AIATFAAPV 1
KLLTDIASV 1
ALDNGLFTL 0
ILHDAVVFL 0
YGMERVWCV 0
TLISRLPAV 0
TLLYATVEV 1
IVSPFIPLL 1
KLTELEQRI 0
SMAVVIPEA 0
RLYDYFTRV 1
TLWNQELYI 0
RLPLVLPAV 1
TLAGLVVQL 0
IIDGKIFCV 0
RLLQTLPQL 0
FLQPNRQFL 0
CTNGVCWTV 1
YLAPFLRNV 0
KVVNIVPVI 0
FLLLADARV 1
TLQEQIEAI 0
YAFAHILTV 0
RMLDSVEKL 0
YVGDLCGSV 1
KLYAAIFGV 1
ILDAGGHNV 0
SLSEKTVLL 0
SLLPVMQHL 0
GVRVLEDGV 1
NLAEKLIGV 0
KILDELEKV 0
AAWYIKGRL 1
YAFNMKATV 0
KLAEGVLDV 0
GLNDYLHSV 1
YIMSYISRV 0
LLSKNTFYL 1
FLVTVIHTL 0
IMYNYPAML 1
VIFDFLHCI 1
ALYDEVRTV 0
RLWHYPCTV 1
ALAPAPPQV 0
LMWYELSKI 1
YLLASKAYL 0
KLTKNDVQL 1
SLHSKLFRV 0
FAHPYQYEL 0
FLETNVPLL 0
HLTEDTPKV 0
KTYDKTVAL 0
ALYDNVEKL 0
CVNGVCWTV 1
VLQEKIEVV 0
GLAARMSQV 0
VIINQIYEA 0
TVMDEIHTV 0
TLFIGSHVV 1
FIIQGLRSV 0
TLDYKPLSV 1
ALNRLFQQI 0
SMVGNWAKV 1
GLDNINVFL 0
FISEFEHRV 0
VLLTHCHSL 0
RLAGFLAGL 1
TVNGVLWTV 1
KLIEKNYFL 0
ALNEKLVNL 0
IILDEAHNV 0
SLSPIYPAA 0
RLYHITDQV 0
NLMDDIERA 0
ALSPNNHEV 0
RLLEVPVML 0
KLTEVHEEL 0
FLRGRAYGL 1
LIDEQILCV 0
LLFEGEKKI 0
LTRAILIRV 1
KMSSAVGFV 1
KQAFERLEV 0
SLSHYFTLV 1
SLDEAQFVL 0
FLFDTQHFI 0
SLAQYLINV 0
GLADCLLYL 0
AQITQKIGV 0
KLLGQINLV 1
SLSEYDQCL 0
YLFDFVISL 1
LLDVVHPAA 0
MLAEKLPNL 0
CINGVMWTL 1
IMELATAGI 1
NLYPFVKTV 0
RIYKYIHKV 0
VLLESEQFL 0
AMAARPHSI 0
ALSELTQGV 0
TLTWLFAFV 1
SLNEYQPKL 0
TINGVLWTV 1
ALADLPVTV 1
YAIKNIHGV 0
FLARLIWWL 1
GPGLSPGTL 1
FVKDSIRLV 0
ITMGSLFFV 1
SMSADVPLV 0
LLAQPGEAL 0
FLDNACHQL 0
KQYGNEVFL 0
QLVEQVEQI 0
FLPAGIVAV 0
ILMEHIHKL 0
IQWSIVPEV 0
GLSPLLQKI 0
SLIEKYFSV 0
NIVCPLCTL 1
YLHSQVVSV 0
ALSEQILMV 0
FLTRVEAQL 1
ILANNCPAL 0
PYLFWLAAI 1
VLAYFLPEA 0
LLHTDFEQV 1
SIVAYTMSL 1
RLGAVILFV 1
TLNDREYQL 0
MVAPAVASV 0
SLIRSVVAL 0
YLSPDLSKV 0
TLTNVIHNL 0
SLATPVVSV 0
AVNGVLWTV 1
LLHDKLFGL 0
SLASLLAKV 0
ALSDHHVYL 0
YLDNGVVFV 0
RLYQGINQL 0
FLSHNFTLV 1
RVLPNLPCV 0
ALVDQLWKL 0
FLSSVIQNL 0
GLADKVYFL 0
ALKKQLPGV 0
CLGGLLTMN 1
QLTEMLPSI 0
ALAQRLLEV 0
MGLPGVATV 1
VLQRSLVTV 0
